# Supplementary material for: Getting valuable and valid insight in life after ICU: evaluating the representativeness of a large cohort of ICU survivors
Source: Int J Qual Health Care. 2025 Aug 12;37(3):mzaf078. doi: 10.1093/intqhc/mzaf078 (PMC12459092; doi:10.1093/intqhc/mzaf078)
Supplement: mzaf078_Supplementary_Data [file mzaf078_supplementary_data.zip]

Archive with 2 entries (2 files):
- Supplementary_material.docx
- STROBE_checklist_cohort.docx
